# Supplementary material for: Validity and Reliability of the Spanish Version of Godin-Shephard Leisure-Time Physical Activity Questionnaire in Prostate Cancer Patients
Source: Healthcare (Basel). 2025 Jan 15;13(2):154. doi: 10.3390/healthcare13020154 (PMC11765051; doi:10.3390/healthcare13020154)
Supplement: Supplementary file 1 [file healthcare-13-00154-s001.zip]

Archive with 1 entries (1 files):
- healthcare-3356460-supplementary.pdf
